# Supplementary material for: Model selection for metabolomics: predicting diagnosis of coronary artery disease using automated machine learning
Source: Bioinformatics. 2019 Nov 8;36(6):1772–8. doi: 10.1093/bioinformatics/btz796 (PMC7703753; doi:10.1093/bioinformatics/btz796)
Supplement: btz796_Supplementary_Data [file btz796_supplementary_data.zip]

Archive with 6 entries (5 files):
- btz796-Suppl_Data/
- btz796-Suppl_Data/TableS3.docx
- btz796-Suppl_Data/FigureS1.docx
- btz796-Suppl_Data/FigureS2.docx
- btz796-Suppl_Data/TableS1.docx
- btz796-Suppl_Data/TableS2.docx
